# Supplementary material for: The Identification of a Quantative Trait Loci-Allele System of Antixenosis against the Common Cutworm (Spodoptera litura Fabricius) at the Seedling Stage in the Chinese Soybean Landrace Population
Source: Int J Mol Sci. 2023 Nov 8;24(22):16089. doi: 10.3390/ijms242216089 (PMC10671034; doi:10.3390/ijms242216089)
Supplement: Supplementary file 1 [file ijms-24-16089-s001.zip]

Archive with 1 entries (1 files):
- ijms-2647351-supplementary.pdf
